# Supplementary material for: Parkinson’s Disease Medication Alters Small Intestinal Motility and Microbiota Composition in Healthy Rats
Source: mSystems. 2022 Jan 25;7(1):e01191-21. doi: 10.1128/msystems.01191-21 (PMC8788331; doi:10.1128/msystems.01191-21)
Supplement: TABLE S1 [file msystems.01191-21-st001.xlsx]

## Sheet: LEfSe
Jejunum D vs VH
OTU	score	Group	log10(LDA)	p-val	Taxa
OTU_104	3.60392	D	3.33371	0.000834543	k__Bacteria;p__Firmicutes;c__Bacilli;o__Lactobacillales;f__Enterococcaceae;g__Enterococcus
OTU_141	3.53663	D	3.26191	0.00223454	k__Bacteria;p__Proteobacteria;c__Gammaproteobacteria;o__Enterobacteriales;f__Enterobacteriaceae;g__Pantoea;s__Pantoea_agglomerans
OTU_24	3.67022	VH	3.19217	0.0011381	k__Bacteria;p__Epsilonbacteraeota;c__Campylobacteria;o__Campylobacterales;f__Helicobacteraceae;g__Helicobacter;s__Helicobacter_cholecystus
OTU_105	3.36428	VH	3.06693	0.00437355	k__Bacteria;p__Bacteroidetes;c__Bacteroidia;o__Bacteroidales;f__Prevotellaceae;g__Alloprevotella;s__uncultured_Bacteroidales_bacterium
OTU_889	3.12941	VH	3.0444	0.000336194	k__Bacteria;p__Firmicutes;c__Clostridia;o__Clostridiales;f__Lachnospiraceae;g__Lachnospiraceae_NK4A136_group;s__
OTU_176	3.27695	VH	3.01725	0.00117867	k__Bacteria;p__Bacteroidetes;c__Bacteroidia;o__Bacteroidales;f__Prevotellaceae
OTU_173	3.17903	VH	3.01694	0.000184708	k__Bacteria;p__Firmicutes;c__Clostridia;o__Clostridiales;f__Lachnospiraceae
OTU_161	3.24268	VH	2.9771	0.00188617	k__Bacteria;p__Firmicutes;c__Clostridia;o__Clostridiales;f__Lachnospiraceae
OTU_258	3.12897	VH	2.97688	0.000184708	k__Bacteria;p__Bacteroidetes;c__Bacteroidia;o__Bacteroidales;f__Prevotellaceae;g__Prevotellaceae_UCG-001;s__
OTU_96	3.24908	VH	2.95542	0.00152242	k__Bacteria;p__Firmicutes;c__Clostridia;o__Clostridiales;f__Lachnospiraceae;g__Blautia
OTU_1467	3.23048	VH	2.95296	0.00437355	k__Bacteria;p__Firmicutes;c__Erysipelotrichia;o__Erysipelotrichales;f__Erysipelotrichaceae
OTU_172	3.33728	VH	2.93134	0.00591585	k__Bacteria;p__Bacteroidetes;c__Bacteroidia;o__Bacteroidales;f__Muribaculaceae;g__uncultured_Bacteroidales_bacterium;s__uncultured_Bacteroidales_bacterium
OTU_354	3.16426	VH	2.87545	0.00437355	k__Bacteria;p__Bacteroidetes;c__Bacteroidia;o__Bacteroidales;f__Bacteroidaceae;g__Bacteroides;s__Bacteroides_vulgatus
OTU_2112	3.14889	VH	2.84604	0.00437355	k__Bacteria;p__Epsilonbacteraeota;c__Campylobacteria;o__Campylobacterales;f__Helicobacteraceae;g__Helicobacter
OTU_34	3.32856	VH	2.81533	0.00629909	k__Bacteria;p__Firmicutes;c__Erysipelotrichia;o__Erysipelotrichales;f__Erysipelotrichaceae;g__Ileibacterium
OTU_921	3.04897	VH	2.76693	0.00437355	k__Bacteria;p__Bacteroidetes;c__Bacteroidia;o__Bacteroidales;f__Muribaculaceae
OTU_382	2.88487	VH	2.70939	0.00437355	k__Bacteria;p__Actinobacteria;c__Coriobacteriia;o__Coriobacteriales;f__Coriobacteriales_Incertae_Sedis;g__uncultured;s__
Jejunum P vs VH
OTU	score	Group	log10(LDA)	p-val	Taxa
OTU_280	3.31544	P	3.05917	0.00223454	k__Bacteria;p__Firmicutes;c__Bacilli;o__Bacillales;f__Bacillaceae;g__Bacillus;s__Bacillus_drentensis
OTU_315	3.2366	P	2.95543	0.000834543	k__Bacteria;p__Actinobacteria;c__Actinobacteria;o__Micrococcales;f__Micrococcaceae
OTU_141	3.23593	P	2.94501	0.00542643	k__Bacteria;p__Proteobacteria;c__Gammaproteobacteria;o__Enterobacteriales;f__Enterobacteriaceae;g__Pantoea;s__Pantoea_agglomerans
OTU_237	3.17282	P	2.90512	0.00542643	k__Bacteria;p__Firmicutes;c__Bacilli;o__Bacillales;f__Bacillaceae;g__Bacillus;s__Bacillus_aryabhattai
OTU_914	3.01715	P	2.7821	0.00223454	k__Bacteria;p__Actinobacteria;c__Actinobacteria;o__Micrococcales;f__Microbacteriaceae;g__Microbacterium
OTU_618	3.02957	P	2.77935	0.00542643	k__Bacteria;p__Actinobacteria;c__Actinobacteria;o__Corynebacteriales;f__Mycobacteriaceae;g__Mycobacterium
OTU_561	2.92758	P	2.76766	0.00223454	k__Bacteria;p__Firmicutes;c__Bacilli;o__Bacillales;f__Bacillaceae;g__Bacillus;s__Bacillus_funiculus
OTU_437	3.03172	P	2.76333	0.00542643	k__Bacteria;p__Firmicutes;c__Bacilli;o__Bacillales;f__Planococcaceae;g__Rummeliibacillus;s__
OTU_512	3.01351	P	2.75176	0.00542643	k__Bacteria;p__Proteobacteria;c__Alphaproteobacteria;o__Sphingomonadales;f__Sphingomonadaceae;g__Altererythrobacter;s__uncultured_alpha_proteobacterium
OTU_515	2.96426	P	2.74769	0.00542643	k__Bacteria;p__Proteobacteria;c__Alphaproteobacteria;o__Rhizobiales;f__Xanthobacteraceae;g__Bradyrhizobium;s__Bradyrhizobium_elkanii
OTU_1394	2.9692	P	2.74595	0.00223454	k__Bacteria;p__Actinobacteria;c__Thermoleophilia;o__Solirubrobacterales;f__Solirubrobacteraceae;g__Solirubrobacter
OTU_1262	2.98931	P	2.73362	0.00223454	k__Bacteria;p__Actinobacteria;c__Actinobacteria;o__Micrococcales;f__Intrasporangiaceae;g__Intrasporangium;s__
OTU_445	3.0735	P	2.7123	0.0092079	k__Bacteria;p__Actinobacteria;c__Actinobacteria;o__Streptomycetales;f__Streptomycetaceae;g__Streptomyces
OTU_644	2.92645	P	2.67786	0.00542643	k__Bacteria;p__Proteobacteria;c__Gammaproteobacteria;o__Betaproteobacteriales;f__Burkholderiaceae;g__Pseudoduganella;s__
OTU_594	2.98255	P	2.64484	0.0092079	k__Bacteria;p__Firmicutes;c__Bacilli;o__Bacillales;f__Planococcaceae;g__Lysinibacillus
OTU_1862	2.84859	P	2.63986	0.00542643	k__Bacteria;p__Firmicutes;c__Bacilli;o__Bacillales;f__Alicyclobacillaceae;g__Tumebacillus;s__
OTU_934	2.88189	P	2.63119	0.00223454	k__Bacteria;p__Actinobacteria;c__Actinobacteria;o__Frankiales;f__uncultured;g__;s__
OTU_24	3.67022	VH	3.14986	0.00669531	k__Bacteria;p__Epsilonbacteraeota;c__Campylobacteria;o__Campylobacterales;f__Helicobacteraceae;g__Helicobacter;s__Helicobacter_cholecystus
OTU_61	3.64149	VH	3.1129	0.00340535	k__Bacteria;p__Bacteroidetes;c__Bacteroidia;o__Bacteroidales;f__Muribaculaceae;g__;s__
OTU_42	3.67688	VH	3.10035	0.0011381	k__Bacteria;p__Bacteroidetes;c__Bacteroidia;o__Bacteroidales;f__Muribaculaceae;g__;s__
OTU_54	3.56719	VH	3.09944	0.00918524	k__Bacteria;p__Bacteroidetes;c__Bacteroidia;o__Bacteroidales;f__Muribaculaceae;g__;s__
OTU_105	3.36428	VH	3.09551	0.00437355	k__Bacteria;p__Bacteroidetes;c__Bacteroidia;o__Bacteroidales;f__Prevotellaceae;g__Alloprevotella;s__uncultured_Bacteroidales_bacterium
OTU_72	3.35961	VH	3.09267	0.00437355	k__Bacteria;p__Bacteroidetes;c__Bacteroidia;o__Bacteroidales;f__Muribaculaceae
OTU_143	3.45515	VH	3.06718	0.00263867	k__Bacteria;p__Bacteroidetes;c__Bacteroidia;o__Bacteroidales;f__Muribaculaceae;g__;s__
OTU_128	3.47624	VH	3.06306	0.00449634	k__Bacteria;p__Bacteroidetes;c__Bacteroidia;o__Bacteroidales;f__Muribaculaceae;g__;s__
OTU_149	3.47931	VH	3.0625	0.0010449	k__Bacteria;p__Bacteroidetes;c__Bacteroidia;o__Bacteroidales;f__Muribaculaceae;g__;s__
OTU_31	3.57779	VH	3.05669	0.00669531	k__Bacteria;p__Proteobacteria;c__Alphaproteobacteria;o__Rhizobiales;f__Rhizobiaceae;g__uncultured;s__
OTU_48	3.62003	VH	3.05433	0.00480093	k__Bacteria;p__Bacteroidetes;c__Bacteroidia;o__Bacteroidales;f__Muribaculaceae;g__;s__
OTU_118	3.44809	VH	3.04859	0.00153028	k__Bacteria;p__Bacteroidetes;c__Bacteroidia;o__Bacteroidales;f__Muribaculaceae;g__;s__
OTU_58	3.63686	VH	3.04769	0.00669531	k__Bacteria;p__Bacteroidetes;c__Bacteroidia;o__Bacteroidales;f__Muribaculaceae;g__;s__
OTU_2	3.83171	VH	3.04654	0.00480093	k__Bacteria;p__Firmicutes;c__Clostridia;o__Clostridiales;f__Peptostreptococcaceae;g__Romboutsia
OTU_211	3.36152	VH	3.03498	0.0092079	k__Bacteria;p__Bacteroidetes;c__Bacteroidia;o__Bacteroidales;f__Muribaculaceae;g__;s__
OTU_40	3.68779	VH	3.02881	0.00669531	k__Bacteria;p__Bacteroidetes;c__Bacteroidia;o__Bacteroidales;f__Muribaculaceae;g__;s__
OTU_82	3.57857	VH	3.02716	0.00669531	k__Bacteria;p__Bacteroidetes;c__Bacteroidia;o__Bacteroidales;f__Muribaculaceae;g__;s__
OTU_3307	3.7666	VH	3.02441	0.00340535	k__Bacteria;p__Firmicutes;c__Clostridia;o__Clostridiales;f__Peptostreptococcaceae;g__Romboutsia
OTU_53	3.6225	VH	3.02269	0.00669531	k__Bacteria;p__Firmicutes;c__Erysipelotrichia;o__Erysipelotrichales;f__Erysipelotrichaceae;g__Dielma;s__
OTU_109	3.46444	VH	3.01981	0.00238925	k__Bacteria;p__Bacteroidetes;c__Bacteroidia;o__Bacteroidales;f__Muribaculaceae;g__;s__
OTU_4140	3.45839	VH	3.01574	0.00653527	k__Bacteria;p__Bacteroidetes;c__Bacteroidia;o__Bacteroidales;f__Muribaculaceae;g__;s__
OTU_43	3.64009	VH	3.0126	0.00923674	k__Bacteria;p__Bacteroidetes;c__Bacteroidia;o__Bacteroidales;f__Muribaculaceae
OTU_136	3.28074	VH	3.00856	0.000977575	k__Bacteria;p__Epsilonbacteraeota;c__Campylobacteria;o__Campylobacterales;f__Helicobacteraceae;g__Helicobacter
OTU_101	3.49042	VH	3.0026	0.00476996	k__Bacteria;p__Bacteroidetes;c__Bacteroidia;o__Bacteroidales;f__Muribaculaceae;g__gut_metagenome;s__gut_metagenome
OTU_49	3.60638	VH	2.99807	0.00923674	k__Bacteria;p__Bacteroidetes;c__Bacteroidia;o__Bacteroidales;f__Muribaculaceae;g__;s__
OTU_1467	3.23048	VH	2.98634	0.00437355	k__Bacteria;p__Firmicutes;c__Erysipelotrichia;o__Erysipelotrichales;f__Erysipelotrichaceae
OTU_99	3.33864	VH	2.97905	0.00377444	k__Bacteria;p__Firmicutes;c__Clostridia;o__Clostridiales;f__Lachnospiraceae;g__Lachnospiraceae_NK4A136_group;s__
OTU_2041	3.50181	VH	2.97347	0.00923674	k__Bacteria;p__Firmicutes;c__Bacilli;o__Lactobacillales
OTU_123	3.45868	VH	2.97242	0.00918524	k__Bacteria;p__Bacteroidetes;c__Bacteroidia;o__Bacteroidales;f__Muribaculaceae
OTU_539	3.23077	VH	2.96502	0.00437355	k__Bacteria;p__Bacteroidetes;c__Bacteroidia;o__Bacteroidales;f__Muribaculaceae;g__;s__
OTU_135	3.4108	VH	2.96059	0.00629909	k__Bacteria;p__Bacteroidetes;c__Bacteroidia;o__Bacteroidales;f__Muribaculaceae;g__;s__
OTU_286	3.22921	VH	2.95589	0.00437355	k__Bacteria;p__Bacteroidetes;c__Bacteroidia;o__Bacteroidales;f__Muribaculaceae;g__uncultured_Bacteroidales_bacterium;s__uncultured_Bacteroidales_bacterium
OTU_16	3.652	VH	2.95567	0.00923674	k__Bacteria;p__Epsilonbacteraeota;c__Campylobacteria;o__Campylobacterales;f__Helicobacteraceae;g__Helicobacter
OTU_3805	3.35679	VH	2.95472	0.00112854	k__Bacteria;p__Firmicutes;c__Clostridia;o__Clostridiales;f__Peptostreptococcaceae;g__Romboutsia
OTU_165	3.25659	VH	2.9427	0.00647632	k__Bacteria;p__Bacteroidetes;c__Bacteroidia;o__Bacteroidales;f__Prevotellaceae;g__Alloprevotella
OTU_44	3.60737	VH	2.94258	0.00669531	k__Bacteria;p__Bacteroidetes;c__Bacteroidia;o__Bacteroidales;f__Muribaculaceae;g__;s__
OTU_84	3.27971	VH	2.93732	0.00140903	k__Bacteria;p__Firmicutes;c__Clostridia;o__Clostridiales;f__Lachnospiraceae
OTU_176	3.27695	VH	2.93656	0.00153028	k__Bacteria;p__Bacteroidetes;c__Bacteroidia;o__Bacteroidales;f__Prevotellaceae
OTU_85	3.43445	VH	2.93628	0.00669531	k__Bacteria;p__Proteobacteria;c__Deltaproteobacteria;o__Desulfovibrionales;f__Desulfovibrionaceae;g__uncultured;s__
OTU_281	3.27897	VH	2.93212	0.00647632	k__Bacteria;p__Bacteroidetes;c__Bacteroidia;o__Bacteroidales;f__Muribaculaceae
OTU_173	3.17903	VH	2.93152	0.000834543	k__Bacteria;p__Firmicutes;c__Clostridia;o__Clostridiales;f__Lachnospiraceae
OTU_359	3.20329	VH	2.92987	0.00437355	k__Bacteria;p__Bacteroidetes;c__Bacteroidia;o__Bacteroidales;f__Muribaculaceae;g__uncultured_Bacteroidales_bacterium;s__uncultured_Bacteroidales_bacterium
OTU_231	3.31518	VH	2.92369	0.00205133	k__Bacteria;p__Bacteroidetes;c__Bacteroidia;o__Bacteroidales;f__Muribaculaceae;g__;s__
OTU_38	3.59185	VH	2.91311	0.00923674	k__Bacteria;p__Bacteroidetes;c__Bacteroidia;o__Bacteroidales;f__Muribaculaceae;g__;s__
OTU_130	3.37616	VH	2.90582	0.00665511	k__Bacteria;p__Bacteroidetes;c__Bacteroidia;o__Bacteroidales;f__Muribaculaceae
OTU_2112	3.14889	VH	2.90503	0.00437355	k__Bacteria;p__Epsilonbacteraeota;c__Campylobacteria;o__Campylobacterales;f__Helicobacteraceae;g__Helicobacter
OTU_354	3.16426	VH	2.9036	0.00437355	k__Bacteria;p__Bacteroidetes;c__Bacteroidia;o__Bacteroidales;f__Bacteroidaceae;g__Bacteroides;s__Bacteroides_vulgatus
OTU_153	3.24602	VH	2.89519	0.00123917	k__Bacteria;p__Firmicutes;c__Clostridia;o__Clostridiales;f__Lachnospiraceae;g__Lachnospiraceae_UCG-006;s__
OTU_106	3.36411	VH	2.8895	0.0090316	k__Bacteria;p__Bacteroidetes;c__Bacteroidia;o__Bacteroidales;f__Muribaculaceae
OTU_263	3.15607	VH	2.8858	0.00437355	k__Bacteria;p__Bacteroidetes;c__Bacteroidia;o__Bacteroidales;f__Muribaculaceae;g__;s__
OTU_172	3.33728	VH	2.88017	0.00237159	k__Bacteria;p__Bacteroidetes;c__Bacteroidia;o__Bacteroidales;f__Muribaculaceae;g__uncultured_Bacteroidales_bacterium;s__uncultured_Bacteroidales_bacterium
OTU_482	3.11621	VH	2.87825	0.00437355	k__Bacteria;p__Bacteroidetes;c__Bacteroidia;o__Bacteroidales;f__Muribaculaceae;g__;s__
OTU_127	3.46861	VH	2.86674	0.00669531	k__Bacteria;p__Bacteroidetes;c__Bacteroidia;o__Bacteroidales;f__Muribaculaceae;g__;s__
OTU_189	3.26801	VH	2.86439	0.00657841	k__Bacteria;p__Bacteroidetes;c__Bacteroidia;o__Bacteroidales;f__Muribaculaceae;g__;s__
OTU_259	3.30419	VH	2.86031	0.00467773	k__Bacteria;p__Proteobacteria;c__Alphaproteobacteria;o__Sphingomonadales;f__Sphingomonadaceae;g__Sphingomonas;s__Sphingomonas_paucimobilis
OTU_1125	3.3126	VH	2.85808	0.00231909	k__Bacteria;p__Firmicutes;c__Erysipelotrichia;o__Erysipelotrichales;f__Erysipelotrichaceae;g__Turicibacter;s__Turicibacter_sp._LA61
OTU_2969	3.10231	VH	2.85432	0.00597727	k__Bacteria;p__Firmicutes;c__Clostridia;o__Clostridiales;f__Lachnospiraceae
OTU_258	3.12897	VH	2.85429	0.000509509	k__Bacteria;p__Bacteroidetes;c__Bacteroidia;o__Bacteroidales;f__Prevotellaceae;g__Prevotellaceae_UCG-001;s__
OTU_603	3.42163	VH	2.84464	0.00165808	k__Bacteria;p__Firmicutes;c__Clostridia;o__Clostridiales;f__Ruminococcaceae;g__Ruminococcaceae_UCG-014
OTU_148	3.12631	VH	2.84203	0.00437355	k__Bacteria;p__Bacteroidetes;c__Bacteroidia;o__Bacteroidales;f__Rikenellaceae;g__Alistipes;s__
OTU_453	3.07769	VH	2.83892	0.000977575	k__Bacteria;p__Firmicutes;c__Clostridia;o__Clostridiales;f__Lachnospiraceae
OTU_215	3.22936	VH	2.82919	0.00823419	k__Bacteria;p__Actinobacteria;c__Coriobacteriia;o__Coriobacteriales;f__Eggerthellaceae;g__DNF00809;s__
OTU_177	3.37148	VH	2.81405	0.00665511	k__Bacteria;p__Actinobacteria;c__Coriobacteriia;o__Coriobacteriales;f__Eggerthellaceae;g__DNF00809;s__
OTU_889	3.12941	VH	2.80762	0.00205133	k__Bacteria;p__Firmicutes;c__Clostridia;o__Clostridiales;f__Lachnospiraceae;g__Lachnospiraceae_NK4A136_group;s__
OTU_921	3.04897	VH	2.8009	0.00437355	k__Bacteria;p__Bacteroidetes;c__Bacteroidia;o__Bacteroidales;f__Muribaculaceae
OTU_98	3.36752	VH	2.79851	0.00338181	k__Bacteria;p__Firmicutes;c__Clostridia;o__Clostridiales;f__Lachnospiraceae
OTU_245	3.25309	VH	2.78411	0.00467773	k__Bacteria;p__Firmicutes;c__Clostridia;o__Clostridiales;f__Ruminococcaceae;g__Ruminococcaceae_UCG-014
OTU_579	3.04451	VH	2.77999	0.00226138	k__Bacteria;p__Bacteroidetes;c__Bacteroidia;o__Bacteroidales;f__Muribaculaceae
OTU_867	2.9827	VH	2.76811	0.00226138	k__Bacteria;p__Firmicutes;c__Clostridia;o__Clostridiales;f__Ruminococcaceae;g__Ruminococcaceae_UCG-014;s__
OTU_242	2.94874	VH	2.72941	0.00437355	k__Bacteria;p__Firmicutes;c__Clostridia;o__Clostridiales;f__Lachnospiraceae;g__uncultured
OTU_161	3.24268	VH	2.7262	0.00918524	k__Bacteria;p__Firmicutes;c__Clostridia;o__Clostridiales;f__Lachnospiraceae
Jejunum R vs VH
OTU	score	Group	log10(LDA)	p-val	Taxa
OTU_105	3.36428	VH	3.09857	0.00437355	k__Bacteria;p__Bacteroidetes;c__Bacteroidia;o__Bacteroidales;f__Prevotellaceae;g__Alloprevotella;s__uncultured_Bacteroidales_bacterium
OTU_72	3.35961	VH	3.07092	0.00437355	k__Bacteria;p__Bacteroidetes;c__Bacteroidia;o__Bacteroidales;f__Muribaculaceae
OTU_154	3.25455	VH	3.02089	0.00437355	k__Bacteria;p__Firmicutes;c__Erysipelotrichia;o__Erysipelotrichales;f__Erysipelotrichaceae;g__uncultured;s__
OTU_286	3.22921	VH	2.959	0.00437355	k__Bacteria;p__Bacteroidetes;c__Bacteroidia;o__Bacteroidales;f__Muribaculaceae;g__uncultured_Bacteroidales_bacterium;s__uncultured_Bacteroidales_bacterium
OTU_1467	3.23048	VH	2.95531	0.00437355	k__Bacteria;p__Firmicutes;c__Erysipelotrichia;o__Erysipelotrichales;f__Erysipelotrichaceae
OTU_213	3.26096	VH	2.94797	0.00437355	k__Bacteria;p__Bacteroidetes;c__Bacteroidia;o__Bacteroidales;f__Muribaculaceae;g__;s__
OTU_539	3.23077	VH	2.94635	0.00437355	k__Bacteria;p__Bacteroidetes;c__Bacteroidia;o__Bacteroidales;f__Muribaculaceae;g__;s__
OTU_204	3.2399	VH	2.93258	0.00437355	k__Bacteria;p__Bacteroidetes;c__Bacteroidia;o__Bacteroidales;f__Bacteroidaceae;g__Bacteroides;s__Bacteroides_acidifaciens
OTU_281	3.27897	VH	2.92915	0.00647632	k__Bacteria;p__Bacteroidetes;c__Bacteroidia;o__Bacteroidales;f__Muribaculaceae
OTU_359	3.20329	VH	2.92047	0.00437355	k__Bacteria;p__Bacteroidetes;c__Bacteroidia;o__Bacteroidales;f__Muribaculaceae;g__uncultured_Bacteroidales_bacterium;s__uncultured_Bacteroidales_bacterium
OTU_269	3.15053	VH	2.9076	0.00437355	k__Bacteria;p__Actinobacteria;c__Coriobacteriia;o__Coriobacteriales;f__Eggerthellaceae;g__Enterorhabdus;s__
OTU_263	3.15607	VH	2.86672	0.00437355	k__Bacteria;p__Bacteroidetes;c__Bacteroidia;o__Bacteroidales;f__Muribaculaceae;g__;s__
OTU_2112	3.14889	VH	2.85781	0.00437355	k__Bacteria;p__Epsilonbacteraeota;c__Campylobacteria;o__Campylobacterales;f__Helicobacteraceae;g__Helicobacter
OTU_354	3.16426	VH	2.8528	0.00437355	k__Bacteria;p__Bacteroidetes;c__Bacteroidia;o__Bacteroidales;f__Bacteroidaceae;g__Bacteroides;s__Bacteroides_vulgatus
OTU_482	3.11621	VH	2.84596	0.00437355	k__Bacteria;p__Bacteroidetes;c__Bacteroidia;o__Bacteroidales;f__Muribaculaceae;g__;s__
OTU_148	3.12631	VH	2.84555	0.00437355	k__Bacteria;p__Bacteroidetes;c__Bacteroidia;o__Bacteroidales;f__Rikenellaceae;g__Alistipes;s__
OTU_289	3.09484	VH	2.82277	0.00437355	k__Bacteria;p__Bacteroidetes;c__Bacteroidia;o__Bacteroidales;f__Muribaculaceae;g__;s__
OTU_921	3.04897	VH	2.77367	0.00437355	k__Bacteria;p__Bacteroidetes;c__Bacteroidia;o__Bacteroidales;f__Muribaculaceae
OTU_153	3.24602	VH	2.75601	0.00823419	k__Bacteria;p__Firmicutes;c__Clostridia;o__Clostridiales;f__Lachnospiraceae;g__Lachnospiraceae_UCG-006;s__
Ileum D vs VH
OTU	score	Group	log10(LDA)	p-val	Taxa
OTU_4006	3.77626	D	3.15138	0.00480093	k__Bacteria;p__Firmicutes;c__Bacilli;o__Lactobacillales;f__Lactobacillaceae;g__Lactobacillus
OTU_1482	3.69054	D	3.11571	0.00340535	k__Bacteria;p__Firmicutes;c__Bacilli;o__Lactobacillales;f__Lactobacillaceae;g__Lactobacillus
OTU_822	3.66185	D	3.10504	0.00480093	k__Bacteria;p__Firmicutes;c__Bacilli;o__Lactobacillales;f__Lactobacillaceae;g__Lactobacillus;s__
OTU_84	3.45368	D	3.10483	0.00449634	k__Bacteria;p__Firmicutes;c__Clostridia;o__Clostridiales;f__Lachnospiraceae
OTU_2761	3.73389	D	3.0902	0.00480093	k__Bacteria;p__Firmicutes;c__Bacilli;o__Lactobacillales;f__Lactobacillaceae;g__Lactobacillus
OTU_1935	3.28197	D	3.07245	0.00140903	k__Bacteria;p__Firmicutes;c__Bacilli;o__Lactobacillales;f__Lactobacillaceae;g__Lactobacillus;s__
OTU_759	3.53497	D	3.05971	0.00340535	k__Bacteria;p__Firmicutes;c__Erysipelotrichia;o__Erysipelotrichales;f__Erysipelotrichaceae;g__Allobaculum;s__
OTU_150	3.30275	D	3.05365	0.0092079	k__Bacteria;p__Firmicutes;c__Clostridia;o__Clostridiales;f__Lachnospiraceae;g__Lachnospiraceae_NK4A136_group
OTU_882	3.65658	D	3.01005	0.00923674	k__Bacteria;p__Firmicutes;c__Bacilli;o__Lactobacillales;f__Lactobacillaceae;g__Lactobacillus;s__
OTU_202	3.21201	D	3.00094	0.00223454	k__Bacteria;p__Firmicutes;c__Clostridia;o__Clostridiales;f__Lachnospiraceae;g__Acetitomaculum;s__Firmicutes_bacterium_CAG_194_44_15
OTU_98	3.4748	D	2.98663	0.00238925	k__Bacteria;p__Firmicutes;c__Clostridia;o__Clostridiales;f__Lachnospiraceae
OTU_178	3.28192	D	2.95288	0.00742501	k__Bacteria;p__Firmicutes;c__Clostridia;o__Clostridiales;f__Ruminococcaceae;g__Oscillibacter;s__
OTU_37	3.63899	D	2.92076	0.00923674	k__Bacteria;p__Firmicutes;c__Clostridia;o__Clostridiales;f__Ruminococcaceae
OTU_266	3.17471	D	2.8796	0.0092079	k__Bacteria;p__Firmicutes;c__Clostridia;o__Clostridiales;f__Christensenellaceae;g__Christensenellaceae_R-7_group;s__uncultured_prokaryote
OTU_110	3.62969	VH	3.37896	0.000184708	k__Bacteria;p__Bacteroidetes;c__Bacteroidia;o__Bacteroidales;f__Prevotellaceae;g__Prevotellaceae_UCG-001
OTU_162	3.58292	VH	3.37059	0.000184708	k__Bacteria;p__Bacteroidetes;c__Bacteroidia;o__Bacteroidales;f__Muribaculaceae;g__;s__
OTU_129	3.61968	VH	3.36506	0.000184708	k__Bacteria;p__Firmicutes;c__Erysipelotrichia;o__Erysipelotrichales;f__Erysipelotrichaceae;g__Dubosiella;s__Dubosiella_newyorkensis
OTU_119	3.66483	VH	3.35996	0.000336194	k__Bacteria;p__Bacteroidetes;c__Bacteroidia;o__Bacteroidales;f__Muribaculaceae;g__;s__
OTU_72	3.72438	VH	3.31214	0.00068171	k__Bacteria;p__Bacteroidetes;c__Bacteroidia;o__Bacteroidales;f__Muribaculaceae
OTU_539	3.64731	VH	3.30643	0.00068171	k__Bacteria;p__Bacteroidetes;c__Bacteroidia;o__Bacteroidales;f__Muribaculaceae;g__;s__
OTU_206	3.54613	VH	3.30529	0.000184708	k__Bacteria;p__Bacteroidetes;c__Bacteroidia;o__Bacteroidales;f__Muribaculaceae;g__;s__
OTU_269	3.54475	VH	3.2316	0.00117867	k__Bacteria;p__Actinobacteria;c__Coriobacteriia;o__Coriobacteriales;f__Eggerthellaceae;g__Enterorhabdus;s__
OTU_343	3.43116	VH	3.21408	0.000184708	k__Bacteria;p__Bacteroidetes;c__Bacteroidia;o__Bacteroidales;f__Muribaculaceae;g__;s__
OTU_2675	3.57289	VH	3.21268	0.00464473	k__Bacteria;p__Bacteroidetes;c__Bacteroidia;o__Bacteroidales;f__Muribaculaceae;g__;s__
OTU_148	3.54922	VH	3.20122	0.00102489	k__Bacteria;p__Bacteroidetes;c__Bacteroidia;o__Bacteroidales;f__Rikenellaceae;g__Alistipes;s__
OTU_124	3.53874	VH	3.18329	0.00377444	k__Bacteria;p__Proteobacteria;c__Gammaproteobacteria;o__Betaproteobacteriales;f__Burkholderiaceae;g__Parasutterella;s__
OTU_441	3.36	VH	3.17709	0.000184708	k__Bacteria;p__Firmicutes;c__Clostridia;o__Clostridiales;f__Lachnospiraceae;g__uncultured;s__
OTU_88	3.46489	VH	3.16987	0.000817973	k__Bacteria;p__Verrucomicrobia;c__Verrucomicrobiae;o__Verrucomicrobiales;f__Akkermansiaceae;g__Akkermansia;s__
OTU_125	3.54828	VH	3.14912	0.000956935	k__Bacteria;p__Firmicutes;c__Clostridia;o__Clostridiales;f__Lachnospiraceae;g__Lachnospiraceae_NK4A136_group;s__
OTU_282	3.43571	VH	3.1195	0.00123917	k__Bacteria;p__Firmicutes;c__Clostridia;o__Clostridiales;f__Ruminococcaceae;g__Ruminococcaceae_UCG-013
OTU_1891	3.35786	VH	3.1101	0.000336194	k__Bacteria;p__Firmicutes;c__Clostridia;o__Clostridiales;f__Ruminococcaceae;g__Oscillibacter
OTU_3145	3.34542	VH	3.10659	0.000509509	k__Bacteria;p__Bacteroidetes;c__Bacteroidia;o__Bacteroidales;f__Muribaculaceae;g__uncultured_Bacteroidales_bacterium;s__uncultured_Bacteroidales_bacterium
OTU_256	3.44944	VH	3.09799	0.00259294	k__Bacteria;p__Bacteroidetes;c__Bacteroidia;o__Bacteroidales;f__Muribaculaceae;g__;s__
OTU_330	3.38713	VH	3.09183	0.00542643	k__Bacteria;p__Bacteroidetes;c__Bacteroidia;o__Bacteroidales;f__Muribaculaceae;g__Muribaculum;s__
OTU_181	3.42953	VH	3.09105	0.00140903	k__Bacteria;p__Proteobacteria;c__Deltaproteobacteria;o__Desulfovibrionales;f__Desulfovibrionaceae;g__Desulfovibrio;s__
OTU_303	3.38216	VH	3.08775	0.000817973	k__Bacteria;p__Firmicutes;c__Clostridia;o__Clostridiales;f__Lachnospiraceae;g__Lachnospiraceae_NK4A136_group;s__Lachnospiraceae_bacterium_COE1
OTU_2461	3.21254	VH	3.08455	0.000184708	k__Bacteria;p__Firmicutes;c__Clostridia;o__Clostridiales;f__Lachnospiraceae;g__Acetitomaculum
OTU_2575	3.37554	VH	3.0817	0.00181874	k__Bacteria;p__Actinobacteria;c__Coriobacteriia;o__Coriobacteriales;f__Eggerthellaceae;g__Enterorhabdus
OTU_172	3.5463	VH	3.06888	0.00476996	k__Bacteria;p__Bacteroidetes;c__Bacteroidia;o__Bacteroidales;f__Muribaculaceae;g__uncultured_Bacteroidales_bacterium;s__uncultured_Bacteroidales_bacterium
OTU_307	3.41454	VH	3.06763	0.00377444	k__Bacteria;p__Bacteroidetes;c__Bacteroidia;o__Bacteroidales;f__Muribaculaceae;g__uncultured_Bacteroidales_bacterium;s__uncultured_Bacteroidales_bacterium
OTU_375	3.26976	VH	3.0673	0.000184708	k__Bacteria;p__Firmicutes;c__Clostridia;o__Clostridiales;f__Lachnospiraceae;g__Blautia;s__Lachnospiraceae_bacterium_615
OTU_232	3.36158	VH	3.04618	0.00542643	k__Bacteria;p__Bacteroidetes;c__Bacteroidia;o__Bacteroidales;f__Bacteroidaceae;g__Bacteroides
OTU_729	3.45125	VH	3.04536	0.00221628	k__Bacteria;p__Firmicutes;c__Clostridia;o__Clostridiales;f__Lachnospiraceae;g__uncultured
OTU_395	3.29131	VH	3.02132	0.000336194	k__Bacteria;p__Actinobacteria;c__Coriobacteriia;o__Coriobacteriales;f__Eggerthellaceae;g__Enterorhabdus;s__
OTU_287	3.36837	VH	3.02109	0.00752074	k__Bacteria;p__Firmicutes;c__Clostridia;o__Clostridiales;f__Lachnospiraceae;g__A2;s__
OTU_528	3.2815	VH	3.0059	0.00175919	k__Bacteria;p__Firmicutes;c__Clostridia;o__Clostridiales;f__Ruminococcaceae;g__Ruminococcaceae_UCG-014;s__unidentified
OTU_804	3.37477	VH	2.99596	0.00591585	k__Bacteria;p__Firmicutes;c__Clostridia;o__Clostridiales;f__Lachnospiraceae;g__Lachnospiraceae_NK4A136_group;s__
OTU_1320	3.31824	VH	2.99593	0.00657841	k__Bacteria;p__Firmicutes;c__Clostridia;o__Clostridiales;f__Lachnospiraceae
OTU_859	2.98852	VH	2.99456	0.000977575	k__Bacteria;p__Firmicutes;c__Clostridia;o__Clostridiales;f__Lachnospiraceae
OTU_412	3.30477	VH	2.98898	0.00324083	k__Bacteria;p__Firmicutes;c__Clostridia;o__Clostridiales;f__Lachnospiraceae
OTU_576	3.24398	VH	2.97298	0.000817973	k__Bacteria;p__Firmicutes;c__Clostridia;o__Clostridiales;f__Lachnospiraceae
OTU_548	3.04658	VH	2.96602	0.000977575	k__Bacteria;p__Firmicutes;c__Clostridia;o__Clostridiales;f__Lachnospiraceae
OTU_260	3.43532	VH	2.96571	0.0090316	k__Bacteria;p__Firmicutes;c__Clostridia;o__Clostridiales;f__Lachnospiraceae
OTU_1168	3.0693	VH	2.95169	0.000779849	k__Bacteria;p__Bacteroidetes;c__Bacteroidia;o__Bacteroidales;f__Muribaculaceae;g__;s__
OTU_826	3.10945	VH	2.94863	0.000977575	k__Bacteria;p__Bacteroidetes;c__Bacteroidia;o__Bacteroidales;f__Rikenellaceae
OTU_241	3.19618	VH	2.9434	0.000977575	k__Bacteria;p__Bacteroidetes;c__Bacteroidia;o__Bacteroidales;f__Prevotellaceae;g__Prevotellaceae_UCG-001
OTU_917	3.12943	VH	2.94238	0.000977575	k__Bacteria;p__Firmicutes;c__Clostridia;o__Clostridiales;f__Lachnospiraceae;g__uncultured;s__
OTU_475	3.05345	VH	2.93875	0.00226138	k__Bacteria;p__Bacteroidetes;c__Bacteroidia;o__Bacteroidales;f__Bacteroidaceae;g__Bacteroides;s__Bacteroides_massiliensis_dnLKV3
OTU_317	3.17077	VH	2.9339	0.000977575	k__Bacteria;p__Bacteroidetes;c__Bacteroidia;o__Bacteroidales;f__Rikenellaceae;g__Alistipes;s__
OTU_1280	3.1598	VH	2.92462	0.00340129	k__Bacteria;p__Bacteroidetes;c__Bacteroidia;o__Bacteroidales;f__Muribaculaceae;g__;s__
OTU_849	3.17789	VH	2.90655	0.00188617	k__Bacteria;p__Firmicutes;c__Clostridia;o__Clostridiales;f__Lachnospiraceae;g__Roseburia;s__
OTU_457	3.0859	VH	2.89924	0.00125044	k__Bacteria;p__Bacteroidetes;c__Bacteroidia;o__Bacteroidales;f__Muribaculaceae;g__;s__
OTU_1019	3.02012	VH	2.88336	0.000977575	k__Bacteria;p__Proteobacteria;c__Deltaproteobacteria;o__Desulfovibrionales;f__Desulfovibrionaceae;g__uncultured;s__uncultured_Desulfovibrionales_bacterium
OTU_1060	3.03247	VH	2.867	0.00437355	k__Bacteria;p__Firmicutes;c__Clostridia;o__Clostridiales;f__Lachnospiraceae
OTU_311	3.09306	VH	2.86162	0.0041236	k__Bacteria;p__Firmicutes;c__Clostridia;o__Clostridiales;f__Ruminococcaceae;g__Ruminiclostridium_9
OTU_702	3.14514	VH	2.86066	0.00504265	k__Bacteria;p__Firmicutes;c__Clostridia;o__Clostridiales;f__Ruminococcaceae;g__uncultured;s__unidentified
OTU_1226	2.93322	VH	2.84612	0.00437355	k__Bacteria;p__Firmicutes;c__Clostridia;o__Clostridiales;f__Ruminococcaceae;g__Ruminiclostridium_5;s__
OTU_927	2.94345	VH	2.84113	0.00437355	k__Bacteria;p__Bacteroidetes;c__Bacteroidia;o__Bacteroidales;f__Muribaculaceae;g__;s__
OTU_1115	3.069	VH	2.8223	0.00855098	k__Bacteria;p__Firmicutes;c__Clostridia;o__Clostridiales;f__Lachnospiraceae;g__uncultured;s__
OTU_1257	2.93605	VH	2.77922	0.00437355	k__Bacteria;p__Firmicutes;c__Clostridia;o__Clostridiales;f__Clostridiales_vadinBB60_group;g__;s__
OTU_4183	2.827	VH	2.7335	0.00437355	k__Bacteria;p__Firmicutes;c__Clostridia;o__Clostridiales;f__Lachnospiraceae
Ileum P vs VH
OTU	score	Group	log10(LDA)	p-val	Taxa
OTU_759	3.68328	P	3.23404	0.0011381	k__Bacteria;p__Firmicutes;c__Erysipelotrichia;o__Erysipelotrichales;f__Erysipelotrichaceae;g__Allobaculum;s__
OTU_1	3.96679	P	3.16763	0.00480093	k__Bacteria;p__Firmicutes;c__Bacilli;o__Lactobacillales;f__Lactobacillaceae;g__Lactobacillus
OTU_34	3.68215	P	3.1654	0.0011381	k__Bacteria;p__Firmicutes;c__Erysipelotrichia;o__Erysipelotrichales;f__Erysipelotrichaceae;g__Ileibacterium
OTU_46	3.68534	P	3.16124	0.0011381	k__Bacteria;p__Firmicutes;c__Erysipelotrichia;o__Erysipelotrichales;f__Erysipelotrichaceae;g__Allobaculum;s__
OTU_1482	3.69499	P	3.12533	0.00165808	k__Bacteria;p__Firmicutes;c__Bacilli;o__Lactobacillales;f__Lactobacillaceae;g__Lactobacillus
OTU_2761	3.73555	P	3.08557	0.00669531	k__Bacteria;p__Firmicutes;c__Bacilli;o__Lactobacillales;f__Lactobacillaceae;g__Lactobacillus
OTU_1589	3.44755	P	3.06616	0.00532925	k__Bacteria;p__Actinobacteria;c__Actinobacteria;o__Bifidobacteriales;f__Bifidobacteriaceae;g__Bifidobacterium
OTU_771	3.62393	P	3.05946	0.00669531	k__Bacteria;p__Firmicutes;c__Bacilli;o__Lactobacillales;f__Lactobacillaceae;g__Lactobacillus
OTU_4006	3.72657	P	3.0253	0.00340535	k__Bacteria;p__Firmicutes;c__Bacilli;o__Lactobacillales;f__Lactobacillaceae;g__Lactobacillus
OTU_91	3.41637	P	2.98776	0.00476996	k__Bacteria;p__Firmicutes;c__Clostridia;o__Clostridiales;f__Ruminococcaceae;g__Ruminococcaceae_UCG-005;s__
OTU_822	3.6068	P	2.98228	0.00669531	k__Bacteria;p__Firmicutes;c__Bacilli;o__Lactobacillales;f__Lactobacillaceae;g__Lactobacillus;s__
OTU_1935	3.26723	P	2.9805	0.0092079	k__Bacteria;p__Firmicutes;c__Bacilli;o__Lactobacillales;f__Lactobacillaceae;g__Lactobacillus;s__
OTU_64	3.63853	P	2.97299	0.0011381	k__Bacteria;p__Actinobacteria;c__Coriobacteriia;o__Coriobacteriales;f__Atopobiaceae;g__Coriobacteriaceae_UCG-002;s__
OTU_192	3.3456	P	2.97138	0.00331177	k__Bacteria;p__Firmicutes;c__Clostridia;o__Clostridiales;f__Lachnospiraceae
OTU_74	3.57247	P	2.9597	0.00923674	k__Bacteria;p__Actinobacteria;c__Coriobacteriia;o__Coriobacteriales;f__Atopobiaceae;g__Coriobacteriaceae_UCG-002;s__
OTU_3843	3.29629	P	2.9527	0.00110018	k__Bacteria;p__Firmicutes;c__Bacilli;o__Lactobacillales;f__Lactobacillaceae;g__Lactobacillus;s__
OTU_98	3.44208	P	2.91625	0.00238925	k__Bacteria;p__Firmicutes;c__Clostridia;o__Clostridiales;f__Lachnospiraceae
OTU_202	3.17082	P	2.90354	0.00542643	k__Bacteria;p__Firmicutes;c__Clostridia;o__Clostridiales;f__Lachnospiraceae;g__Acetitomaculum;s__Firmicutes_bacterium_CAG_194_44_15
OTU_85	3.4879	P	2.87851	0.00669531	k__Bacteria;p__Proteobacteria;c__Deltaproteobacteria;o__Desulfovibrionales;f__Desulfovibrionaceae;g__uncultured;s__
OTU_208	3.45303	P	2.85884	0.00669531	k__Bacteria;p__Firmicutes;c__Clostridia;o__Clostridiales;f__Ruminococcaceae;g__[Eubacterium]_coprostanoligenes_group;s__gut_metagenome
OTU_247	3.18025	P	2.85792	0.0092079	k__Bacteria;p__Firmicutes;c__Clostridia;o__Clostridiales;f__Lachnospiraceae;g__Tyzzerella;s__
OTU_178	3.24443	P	2.83849	0.00742501	k__Bacteria;p__Firmicutes;c__Clostridia;o__Clostridiales;f__Ruminococcaceae;g__Oscillibacter;s__
OTU_882	3.59324	P	2.82115	0.00923674	k__Bacteria;p__Firmicutes;c__Bacilli;o__Lactobacillales;f__Lactobacillaceae;g__Lactobacillus;s__
OTU_119	3.66483	VH	3.36281	0.000509509	k__Bacteria;p__Bacteroidetes;c__Bacteroidia;o__Bacteroidales;f__Muribaculaceae;g__;s__
OTU_110	3.62969	VH	3.34974	0.000184708	k__Bacteria;p__Bacteroidetes;c__Bacteroidia;o__Bacteroidales;f__Prevotellaceae;g__Prevotellaceae_UCG-001
OTU_129	3.61968	VH	3.34406	0.000184708	k__Bacteria;p__Firmicutes;c__Erysipelotrichia;o__Erysipelotrichales;f__Erysipelotrichaceae;g__Dubosiella;s__Dubosiella_newyorkensis
OTU_162	3.58292	VH	3.32743	0.000184708	k__Bacteria;p__Bacteroidetes;c__Bacteroidia;o__Bacteroidales;f__Muribaculaceae;g__;s__
OTU_72	3.72438	VH	3.30804	0.000956935	k__Bacteria;p__Bacteroidetes;c__Bacteroidia;o__Bacteroidales;f__Muribaculaceae
OTU_539	3.64731	VH	3.2407	0.000834543	k__Bacteria;p__Bacteroidetes;c__Bacteroidia;o__Bacteroidales;f__Muribaculaceae;g__;s__
OTU_206	3.54613	VH	3.22399	0.000509509	k__Bacteria;p__Bacteroidetes;c__Bacteroidia;o__Bacteroidales;f__Muribaculaceae;g__;s__
OTU_124	3.53874	VH	3.21998	0.00280744	k__Bacteria;p__Proteobacteria;c__Gammaproteobacteria;o__Betaproteobacteriales;f__Burkholderiaceae;g__Parasutterella;s__
OTU_343	3.43116	VH	3.17639	0.000184708	k__Bacteria;p__Bacteroidetes;c__Bacteroidia;o__Bacteroidales;f__Muribaculaceae;g__;s__
OTU_164	3.42416	VH	3.14815	0.0041236	k__Bacteria;p__Bacteroidetes;c__Bacteroidia;o__Bacteroidales;f__Muribaculaceae;g__;s__
OTU_172	3.5463	VH	3.12345	0.00160617	k__Bacteria;p__Bacteroidetes;c__Bacteroidia;o__Bacteroidales;f__Muribaculaceae;g__uncultured_Bacteroidales_bacterium;s__uncultured_Bacteroidales_bacterium
OTU_88	3.46489	VH	3.11961	0.00175919	k__Bacteria;p__Verrucomicrobia;c__Verrucomicrobiae;o__Verrucomicrobiales;f__Akkermansiaceae;g__Akkermansia;s__
OTU_287	3.36837	VH	3.1191	0.000336194	k__Bacteria;p__Firmicutes;c__Clostridia;o__Clostridiales;f__Lachnospiraceae;g__A2;s__
OTU_148	3.54922	VH	3.11743	0.00752074	k__Bacteria;p__Bacteroidetes;c__Bacteroidia;o__Bacteroidales;f__Rikenellaceae;g__Alistipes;s__
OTU_269	3.54475	VH	3.10539	0.00317429	k__Bacteria;p__Actinobacteria;c__Coriobacteriia;o__Coriobacteriales;f__Eggerthellaceae;g__Enterorhabdus;s__
OTU_303	3.38216	VH	3.09064	0.000527943	k__Bacteria;p__Firmicutes;c__Clostridia;o__Clostridiales;f__Lachnospiraceae;g__Lachnospiraceae_NK4A136_group;s__Lachnospiraceae_bacterium_COE1
OTU_256	3.44944	VH	3.08656	0.00223454	k__Bacteria;p__Bacteroidetes;c__Bacteroidia;o__Bacteroidales;f__Muribaculaceae;g__;s__
OTU_441	3.36	VH	3.06116	0.000336194	k__Bacteria;p__Firmicutes;c__Clostridia;o__Clostridiales;f__Lachnospiraceae;g__uncultured;s__
OTU_260	3.43532	VH	3.05874	0.00263867	k__Bacteria;p__Firmicutes;c__Clostridia;o__Clostridiales;f__Lachnospiraceae
OTU_729	3.45125	VH	3.03313	0.00181874	k__Bacteria;p__Firmicutes;c__Clostridia;o__Clostridiales;f__Lachnospiraceae;g__uncultured
OTU_153	3.40838	VH	3.02425	0.00536549	k__Bacteria;p__Firmicutes;c__Clostridia;o__Clostridiales;f__Lachnospiraceae;g__Lachnospiraceae_UCG-006;s__
OTU_2461	3.21254	VH	3.00105	0.000184708	k__Bacteria;p__Firmicutes;c__Clostridia;o__Clostridiales;f__Lachnospiraceae;g__Acetitomaculum
OTU_2338	3.29946	VH	2.99742	0.00125044	k__Bacteria;p__Firmicutes;c__Clostridia;o__Clostridiales;f__Lachnospiraceae;g__GCA-900066575;s__
OTU_1891	3.35786	VH	2.99321	0.00378435	k__Bacteria;p__Firmicutes;c__Clostridia;o__Clostridiales;f__Ruminococcaceae;g__Oscillibacter
OTU_216	3.3325	VH	2.9909	0.00542643	k__Bacteria;p__Bacteroidetes;c__Bacteroidia;o__Bacteroidales;f__Muribaculaceae;g__;s__
OTU_528	3.2815	VH	2.96897	0.00175919	k__Bacteria;p__Firmicutes;c__Clostridia;o__Clostridiales;f__Ruminococcaceae;g__Ruminococcaceae_UCG-014;s__unidentified
OTU_395	3.29131	VH	2.95988	0.000779849	k__Bacteria;p__Actinobacteria;c__Coriobacteriia;o__Coriobacteriales;f__Eggerthellaceae;g__Enterorhabdus;s__
OTU_3145	3.34542	VH	2.94408	0.00378435	k__Bacteria;p__Bacteroidetes;c__Bacteroidia;o__Bacteroidales;f__Muribaculaceae;g__uncultured_Bacteroidales_bacterium;s__uncultured_Bacteroidales_bacterium
OTU_375	3.26976	VH	2.94229	0.00175919	k__Bacteria;p__Firmicutes;c__Clostridia;o__Clostridiales;f__Lachnospiraceae;g__Blautia;s__Lachnospiraceae_bacterium_615
OTU_804	3.37477	VH	2.94116	0.00536549	k__Bacteria;p__Firmicutes;c__Clostridia;o__Clostridiales;f__Lachnospiraceae;g__Lachnospiraceae_NK4A136_group;s__
OTU_125	3.54828	VH	2.92563	0.00923674	k__Bacteria;p__Firmicutes;c__Clostridia;o__Clostridiales;f__Lachnospiraceae;g__Lachnospiraceae_NK4A136_group;s__
OTU_308	3.39512	VH	2.92451	0.00823419	k__Bacteria;p__Firmicutes;c__Clostridia;o__Clostridiales;f__Lachnospiraceae
OTU_859	2.98852	VH	2.89759	0.000977575	k__Bacteria;p__Firmicutes;c__Clostridia;o__Clostridiales;f__Lachnospiraceae
OTU_917	3.12943	VH	2.8916	0.000977575	k__Bacteria;p__Firmicutes;c__Clostridia;o__Clostridiales;f__Lachnospiraceae;g__uncultured;s__
OTU_457	3.0859	VH	2.88092	0.000817973	k__Bacteria;p__Bacteroidetes;c__Bacteroidia;o__Bacteroidales;f__Muribaculaceae;g__;s__
OTU_826	3.10945	VH	2.87782	0.000977575	k__Bacteria;p__Bacteroidetes;c__Bacteroidia;o__Bacteroidales;f__Rikenellaceae
OTU_317	3.17077	VH	2.87306	0.00226138	k__Bacteria;p__Bacteroidetes;c__Bacteroidia;o__Bacteroidales;f__Rikenellaceae;g__Alistipes;s__
OTU_1280	3.1598	VH	2.8677	0.00340129	k__Bacteria;p__Bacteroidetes;c__Bacteroidia;o__Bacteroidales;f__Muribaculaceae;g__;s__
OTU_261	3.2943	VH	2.8666	0.00752074	k__Bacteria;p__Proteobacteria;c__Gammaproteobacteria;o__Cardiobacteriales;f__Cardiobacteriaceae;g__uncultured;s__Cardiobacterium_sp._canine_oral_taxon_238
OTU_475	3.05345	VH	2.86361	0.00226138	k__Bacteria;p__Bacteroidetes;c__Bacteroidia;o__Bacteroidales;f__Bacteroidaceae;g__Bacteroides;s__Bacteroides_massiliensis_dnLKV3
OTU_548	3.04658	VH	2.85782	0.000977575	k__Bacteria;p__Firmicutes;c__Clostridia;o__Clostridiales;f__Lachnospiraceae
OTU_282	3.43571	VH	2.84758	0.00918524	k__Bacteria;p__Firmicutes;c__Clostridia;o__Clostridiales;f__Ruminococcaceae;g__Ruminococcaceae_UCG-013
OTU_576	3.24398	VH	2.82432	0.00657841	k__Bacteria;p__Firmicutes;c__Clostridia;o__Clostridiales;f__Lachnospiraceae
OTU_181	3.42953	VH	2.81427	0.00665511	k__Bacteria;p__Proteobacteria;c__Deltaproteobacteria;o__Desulfovibrionales;f__Desulfovibrionaceae;g__Desulfovibrio;s__
OTU_890	3.06122	VH	2.80893	0.000977575	k__Bacteria;p__Firmicutes;c__Clostridia;o__Clostridiales;f__Lachnospiraceae;g__Lachnospiraceae_NK4A136_group;s__
OTU_927	2.94345	VH	2.78516	0.00437355	k__Bacteria;p__Bacteroidetes;c__Bacteroidia;o__Bacteroidales;f__Muribaculaceae;g__;s__
OTU_242	3.27513	VH	2.78244	0.00591585	k__Bacteria;p__Firmicutes;c__Clostridia;o__Clostridiales;f__Lachnospiraceae;g__uncultured
OTU_1226	2.93322	VH	2.77505	0.00437355	k__Bacteria;p__Firmicutes;c__Clostridia;o__Clostridiales;f__Ruminococcaceae;g__Ruminiclostridium_5;s__
OTU_1060	3.03247	VH	2.77225	0.00437355	k__Bacteria;p__Firmicutes;c__Clostridia;o__Clostridiales;f__Lachnospiraceae
OTU_1019	3.02012	VH	2.76611	0.00736968	k__Bacteria;p__Proteobacteria;c__Deltaproteobacteria;o__Desulfovibrionales;f__Desulfovibrionaceae;g__uncultured;s__uncultured_Desulfovibrionales_bacterium
OTU_1257	2.93605	VH	2.75794	0.00437355	k__Bacteria;p__Firmicutes;c__Clostridia;o__Clostridiales;f__Clostridiales_vadinBB60_group;g__;s__
OTU_1168	3.0693	VH	2.75401	0.0092079	k__Bacteria;p__Bacteroidetes;c__Bacteroidia;o__Bacteroidales;f__Muribaculaceae;g__;s__
OTU_1184	2.88378	VH	2.69348	0.00437355	k__Bacteria;p__Firmicutes;c__Clostridia;o__Clostridiales;f__Peptococcaceae;g__uncultured;s__
OTU_1024	2.94629	VH	2.6665	0.00736968	k__Bacteria;p__Bacteroidetes;c__Bacteroidia;o__Bacteroidales;f__Muribaculaceae;g__;s__
OTU_1341	2.87111	VH	2.64637	0.00437355	k__Bacteria;p__Bacteroidetes;c__Bacteroidia;o__Bacteroidales;f__Rikenellaceae;g__Rikenella;s__
OTU_4183	2.827	VH	2.63923	0.00437355	k__Bacteria;p__Firmicutes;c__Clostridia;o__Clostridiales;f__Lachnospiraceae
Ileum R vs VH
OTU	score	Group	log10(LDA)	p-val	Taxa
OTU_34	3.60872	R	3.03604	0.0011381	k__Bacteria;p__Firmicutes;c__Erysipelotrichia;o__Erysipelotrichales;f__Erysipelotrichaceae;g__Ileibacterium
OTU_759	3.52434	R	3.00257	0.00340535	k__Bacteria;p__Firmicutes;c__Erysipelotrichia;o__Erysipelotrichales;f__Erysipelotrichaceae;g__Allobaculum;s__
OTU_4006	3.69651	R	2.98175	0.00669531	k__Bacteria;p__Firmicutes;c__Bacilli;o__Lactobacillales;f__Lactobacillaceae;g__Lactobacillus
OTU_154	3.2341	R	2.96903	0.00140903	k__Bacteria;p__Firmicutes;c__Erysipelotrichia;o__Erysipelotrichales;f__Erysipelotrichaceae;g__uncultured;s__
OTU_1935	3.0743	R	2.81071	0.0092079	k__Bacteria;p__Firmicutes;c__Bacilli;o__Lactobacillales;f__Lactobacillaceae;g__Lactobacillus;s__
OTU_343	3.43116	VH	3.05367	0.00324083	k__Bacteria;p__Bacteroidetes;c__Bacteroidia;o__Bacteroidales;f__Muribaculaceae;g__;s__
OTU_849	3.17789	VH	2.91228	0.00542643	k__Bacteria;p__Firmicutes;c__Clostridia;o__Clostridiales;f__Lachnospiraceae;g__Roseburia;s__
OTU_917	3.12943	VH	2.86785	0.00855098	k__Bacteria;p__Firmicutes;c__Clostridia;o__Clostridiales;f__Lachnospiraceae;g__uncultured;s__
OTU_890	3.06122	VH	2.8569	0.00597727	k__Bacteria;p__Firmicutes;c__Clostridia;o__Clostridiales;f__Lachnospiraceae;g__Lachnospiraceae_NK4A136_group;s__
OTU_1226	2.93322	VH	2.75649	0.00437355	k__Bacteria;p__Firmicutes;c__Clostridia;o__Clostridiales;f__Ruminococcaceae;g__Ruminiclostridium_5;s__
