# Supplementary material for: Parkinson’s Disease Medication Alters Small Intestinal Motility and Microbiota Composition in Healthy Rats
Source: mSystems. 2022 Jan 25;7(1):e01191-21. doi: 10.1128/msystems.01191-21 (PMC8788331; doi:10.1128/msystems.01191-21)
Supplement: TABLE S2 [file msystems.01191-21-st002.xlsx]

## Sheet: css_jej_top50_spearman
	estimate	statistic	p.value	FDR	method	Phylum	Class	Order	Family	Genus
OTU_168	-0.517375	11790	0.00143059	0.0715296	Spearman's rank correlation rho two.sided	p__Firmicutes	c__Bacilli	o__Lactobacillales	f__Lactobacillaceae	g__Lactobacillus
OTU_4	-0.419562	11030	0.0114211	0.249487	Spearman's rank correlation rho two.sided	p__Firmicutes	c__Bacilli	o__Lactobacillales	f__Lactobacillaceae	g__Lactobacillus
OTU_174	-0.398198	10864	0.0167828	0.249487	Spearman's rank correlation rho two.sided	p__Firmicutes	c__Bacilli	o__Lactobacillales	f__Lactobacillaceae	g__Lactobacillus
OTU_822	-0.38816	10786	0.019959	0.249487	Spearman's rank correlation rho two.sided	p__Firmicutes	c__Bacilli	o__Lactobacillales	f__Lactobacillaceae	g__Lactobacillus
OTU_882	-0.363964	10598	0.0297421	0.297421	Spearman's rank correlation rho two.sided	p__Firmicutes	c__Bacilli	o__Lactobacillales	f__Lactobacillaceae	g__Lactobacillus
OTU_4006	-0.346203	10460	0.0392153	0.299238	Spearman's rank correlation rho two.sided	p__Firmicutes	c__Bacilli	o__Lactobacillales	f__Lactobacillaceae	g__Lactobacillus
OTU_1482	-0.334106	10366	0.0469852	0.299238	Spearman's rank correlation rho two.sided	p__Firmicutes	c__Bacilli	o__Lactobacillales	f__Lactobacillaceae	g__Lactobacillus
OTU_578	-0.323037	10280	0.0551466	0.299238	Spearman's rank correlation rho two.sided	p__Firmicutes	c__Bacilli	o__Lactobacillales	f__Lactobacillaceae	g__Lactobacillus
OTU_111	-0.319434	10252	0.0580372	0.299238	Spearman's rank correlation rho two.sided	p__Patescibacteria	c__Saccharimonadia	o__Saccharimonadales	f__Saccharimonadaceae	g__Candidatus_Saccharimonas
OTU_6	-0.305019	10140	0.0708357	0.299238	Spearman's rank correlation rho two.sided	p__Firmicutes	c__Bacilli	o__Lactobacillales	f__Lactobacillaceae	g__Lactobacillus
OTU_366	-0.303218	10126	0.0725814	0.299238	Spearman's rank correlation rho two.sided	p__Firmicutes	c__Bacilli	o__Lactobacillales	f__Lactobacillaceae	g__Lactobacillus
OTU_22	-0.288546	10012	0.0880925	0.299238	Spearman's rank correlation rho two.sided	p__Firmicutes	c__Bacilli	o__Lactobacillales	f__Streptococcaceae	g__Streptococcus
OTU_745	-0.286744	9998	0.0901629	0.299238	Spearman's rank correlation rho two.sided	p__Proteobacteria	c__Gammaproteobacteria	o__Pasteurellales	f__Pasteurellaceae
OTU_2761	-0.285199	9986	0.0919674	0.299238	Spearman's rank correlation rho two.sided	p__Firmicutes	c__Bacilli	o__Lactobacillales	f__Lactobacillaceae	g__Lactobacillus
OTU_30	-0.283398	9972	0.094108	0.299238	Spearman's rank correlation rho two.sided	p__Firmicutes	c__Bacilli	o__Lactobacillales	f__Streptococcaceae	g__Streptococcus
OTU_8	-0.277992	9930	0.100762	0.299238	Spearman's rank correlation rho two.sided	p__Proteobacteria	c__Gammaproteobacteria	o__Pasteurellales	f__Pasteurellaceae	g__Rodentibacter
OTU_36	-0.27722	9924	0.101741	0.299238	Spearman's rank correlation rho two.sided	p__Proteobacteria	c__Gammaproteobacteria	o__Pasteurellales	f__Pasteurellaceae	g__Rodentibacter
OTU_23	-0.269498	9864	0.111941	0.310947	Spearman's rank correlation rho two.sided	p__Proteobacteria	c__Gammaproteobacteria	o__Enterobacteriales	f__Enterobacteriaceae	g__Escherichia-Shigella
OTU_9	-0.249163	9706	0.142519	0.352818	Spearman's rank correlation rho two.sided	p__Fusobacteria	c__Fusobacteriia	o__Fusobacteriales	f__Fusobacteriaceae	g__Fusobacterium
OTU_3307	-0.246847	9688	0.146361	0.352818	Spearman's rank correlation rho two.sided	p__Firmicutes	c__Clostridia	o__Clostridiales	f__Peptostreptococcaceae	g__Romboutsia
OTU_13	-0.242986	9658	0.152934	0.352818	Spearman's rank correlation rho two.sided	p__Actinobacteria	c__Actinobacteria	o__Micrococcales	f__Micrococcaceae	g__Rothia
OTU_2	-0.237066	9612	0.16343	0.352818	Spearman's rank correlation rho two.sided	p__Firmicutes	c__Clostridia	o__Clostridiales	f__Peptostreptococcaceae	g__Romboutsia
OTU_62	-0.235264	9598	0.166726	0.352818	Spearman's rank correlation rho two.sided	p__Firmicutes	c__Bacilli	o__Lactobacillales
OTU_14	-0.232947	9580	0.171035	0.352818	Spearman's rank correlation rho two.sided	p__Firmicutes	c__Bacilli	o__Bacillales	f__Family_XI	g__Gemella
OTU_3	-0.230116	9558	0.176409	0.352818	Spearman's rank correlation rho two.sided	p__Firmicutes	c__Erysipelotrichia	o__Erysipelotrichales	f__Erysipelotrichaceae	g__Turicibacter
OTU_51	-0.208237	9388	0.22208	0.427077	Spearman's rank correlation rho two.sided	p__Firmicutes	c__Bacilli	o__Lactobacillales	f__Aerococcaceae	g__Globicatella
OTU_7	-0.197426	9304	0.247432	0.453117	Spearman's rank correlation rho two.sided	p__Firmicutes	c__Bacilli	o__Lactobacillales	f__Streptococcaceae	g__Streptococcus
OTU_17	0.194852	6256	0.253745	0.453117	Spearman's rank correlation rho two.sided	p__Firmicutes	c__Erysipelotrichia	o__Erysipelotrichales	f__Erysipelotrichaceae	g__Allobaculum
OTU_5	-0.181725	9182	0.287622	0.495901	Spearman's rank correlation rho two.sided	p__Firmicutes	c__Bacilli	o__Lactobacillales	f__Lactobacillaceae	g__Lactobacillus
OTU_771	-0.178132	9154.09	0.298611	0.497685	Spearman's rank correlation rho two.sided	p__Firmicutes	c__Bacilli	o__Lactobacillales	f__Lactobacillaceae	g__Lactobacillus
OTU_55	-0.153411	8962	0.370284	0.569231	Spearman's rank correlation rho two.sided	p__Firmicutes	c__Erysipelotrichia	o__Erysipelotrichales	f__Erysipelotrichaceae	g__uncultured
OTU_19	-0.152124	8952	0.374351	0.569231	Spearman's rank correlation rho two.sided	p__Firmicutes	c__Negativicutes	o__Selenomonadales	f__Veillonellaceae	g__Veillonella
OTU_533	-0.150579	8940	0.379266	0.569231	Spearman's rank correlation rho two.sided	p__Firmicutes	c__Bacilli	o__Lactobacillales	f__Lactobacillaceae	g__Lactobacillus
OTU_41	0.147748	6622	0.388377	0.569231	Spearman's rank correlation rho two.sided	p__Proteobacteria	c__Gammaproteobacteria	o__Betaproteobacteriales	f__Burkholderiaceae	g__Parasutterella
OTU_1	-0.144659	8894	0.398461	0.569231	Spearman's rank correlation rho two.sided	p__Firmicutes	c__Bacilli	o__Lactobacillales	f__Lactobacillaceae	g__Lactobacillus
OTU_53	-0.139768	8856	0.414737	0.576023	Spearman's rank correlation rho two.sided	p__Firmicutes	c__Erysipelotrichia	o__Erysipelotrichales	f__Erysipelotrichaceae	g__Dielma
OTU_25	-0.134363	8814	0.433159	0.58535	Spearman's rank correlation rho two.sided	p__Firmicutes	c__Clostridia	o__Clostridiales	f__Lachnospiraceae	g__Johnsonella
OTU_40	-0.109145	8618.05	0.526306	0.692508	Spearman's rank correlation rho two.sided	p__Bacteroidetes	c__Bacteroidia	o__Bacteroidales	f__Muribaculaceae	g__
OTU_21	-0.0988417	8538	0.564956	0.724303	Spearman's rank correlation rho two.sided	p__Actinobacteria	c__Actinobacteria	o__Actinomycetales	f__Actinomycetaceae	g__Actinomyces
OTU_167	-0.0924067	8488	0.590676	0.738345	Spearman's rank correlation rho two.sided	p__Actinobacteria	c__Actinobacteria	o__Actinomycetales	f__Actinomycetaceae	g__Actinomyces
OTU_29	0.0854569	7106	0.619024	0.754794	Spearman's rank correlation rho two.sided	p__Firmicutes	c__Bacilli	o__Lactobacillales	f__Aerococcaceae	g__Aerococcus
OTU_10	-0.0764479	8364	0.656598	0.754794	Spearman's rank correlation rho two.sided	p__Firmicutes	c__Erysipelotrichia	o__Erysipelotrichales	f__Erysipelotrichaceae	g__Dubosiella
OTU_15	-0.0761905	8362	0.657684	0.754794	Spearman's rank correlation rho two.sided	p__Firmicutes	c__Clostridia	o__Clostridiales	f__Clostridiaceae_1	g__Clostridium_sensu_stricto_1
OTU_11	0.0746461	7190	0.664218	0.754794	Spearman's rank correlation rho two.sided	p__Cyanobacteria	c__Oxyphotobacteria	o__Chloroplast	f__	g__
OTU_28	-0.0499356	8158	0.77183	0.857589	Spearman's rank correlation rho two.sided	p__Bacteroidetes	c__Bacteroidia	o__Bacteroidales	f__Muribaculaceae	g__
OTU_26	0.0303752	7533.98	0.860404	0.923027	Spearman's rank correlation rho two.sided	p__Firmicutes	c__Bacilli	o__Bacillales	f__Staphylococcaceae	g__Staphylococcus
OTU_45	0.0231675	7589.99	0.89331	0.923027	Spearman's rank correlation rho two.sided	p__Bacteroidetes	c__Bacteroidia	o__Bacteroidales	f__Muribaculaceae	g__
OTU_12	0.0182754	7628	0.915891	0.923027	Spearman's rank correlation rho two.sided	p__Firmicutes	c__Erysipelotrichia	o__Erysipelotrichales	f__Erysipelotrichaceae	g__Faecalibaculum
OTU_16	-0.0175032	7906	0.919458	0.923027	Spearman's rank correlation rho two.sided	p__Epsilonbacteraeota	c__Campylobacteria	o__Campylobacterales	f__Helicobacteraceae	g__Helicobacter
OTU_18	-0.016731	7900	0.923027	0.923027	Spearman's rank correlation rho two.sided	p__Actinobacteria	c__Actinobacteria	o__Bifidobacteriales	f__Bifidobacteriaceae	g__Bifidobacterium
